# Supplementary material for: Efficient intersystem crossing and tunable ultralong organic room-temperature phosphorescence via doping polyvinylpyrrolidone with polyaromatic hydrocarbons
Source: Nat Commun. 2024 Jun 1;15:4674. doi: 10.1038/s41467-024-48913-x (PMC11144212; doi:10.1038/s41467-024-48913-x)
Supplement: Supplementary file 4 — Supplementary Data 1 [file 41467_2024_48913_MOESM4_ESM.xlsx]

## Sheet: Sheet1
Cartesian coordinates for the complexes (VP, (VP)2, (VP)5, (VP)10, BecPh, BePh, FlAn, Py, BeAn, Pi, BeTe, DBeCh, BePe, Co) calculated in the study, :
VP				(VP)2				(VP)5				(VP)10				BecPh				BePh				FlAn				Py				BeAn				Pi				BeTe				DBeCh				BePe
C	2.67679	1.26268	0.49342	C	0.77214	-0.10469	-0.78941	C	-6.33811	-0.3414	1.28151	C	-11.4616	2.41105	1.21696	C	-3.97959	-1.44587	-2e-06	C	4.66886	-0.0737	0	C	2.39663	0.74003	0	C	0	-2.83087	1.21052	C	-0.05623	1.81376	0	C	-0.72284	0.76951	0	C	-0.83705	-1.13127	0	C	0	1.41065	-3.78772	C	2.89274
C	3.53999	3.5801	0.49341	C	1.43395	2.21913	-0.55515	C	-5.7337	1.98677	0.96647	C	-10.4152	3.68433	-0.5631	C	-3.79905	-0.08254	4e-06	C	3.80132	-1.14474	0	C	2.42887	2.16312	0	C	0	-3.52183	-9.6e-05	C	1.16043	2.55516	0	C	-1.43325	-0.45947	0	C	-1.42292	0.17751	0	C	0	2.78021	-3.89612	C	3.96946
C	2.23681	2.7527	0.49342	C	1.99523	0.83044	-0.89585	C	-6.16614	0.98619	2.04933	C	-10.8331	3.78711	0.91179	C	-2.50769	0.49772	4e-06	C	2.39989	-0.94708	0	C	1.27843	2.93372	0	C	0	-2.83106	-1.21061	C	2.42341	1.86041	0	C	-0.68415	-1.66671	0	C	-0.55588	1.27271	0	C	0	3.5135	-2.71288	C	3.75033
H	2.31848	0.7213	-0.39162	H	1.02441	-1.09901	-0.41018	H	-7.36711	-0.4685	0.90575	H	-12.5475	2.40311	1.02468	C	-1.31927	-0.31736	0	C	1.86806	0.37714	0	C	-0.000319	2.30713	0	C	0	-1.42788	-1.23545	C	2.48509	0.50612	0	C	0.68415	-1.66668	0	C	-1.6893	-2.28788	0	C	0	2.86266	-1.49506	C	2.43845
H	2.31848	0.72131	1.37847	H	0.26842	-0.24164	-1.75346	H	-6.09278	-1.21916	1.88858	H	-11.3027	2.09069	2.252	C	-1.56917	-1.71797	-8e-06	C	2.7885	1.45475	0	C	-1.27927	2.93329	0	C	0	-0.68061	-2.46279	C	1.29022	-0.29831	0	C	-1.47353	1.99004	0	C	-2.87626	0.30522	0	C	0	1.44689	-1.31281	C	2.1829
H	3.64366	4.22561	1.37227	H	1.06797	2.74785	-1.44599	H	-4.99035	2.71303	1.30446	H	-9.47093	4.18439	-0.79237	C	-2.83891	-2.2637	-9e-06	C	4.15221	1.23774	0	C	-2.42963	2.16247	0	C	0	0.68061	-2.46279	C	1.36824	-1.68981	0	C	-2.88522	-0.46346	0	C	-3.67458	-0.87462	0	C	0	0.71629	0.000258	C	0.9109
H	3.64367	4.2256	-0.38545	H	2.13722	2.88344	-0.04646	H	-6.58102	2.54409	0.54583	H	-11.1793	4.07899	-1.24568	C	-2.42067	1.91801	7e-06	C	1.50222	-2.05472	0	C	-2.39699	0.73946	0	C	0	1.42788	-1.23545	C	0.22134	-2.50124	0	C	-3.58411	0.77904	0	C	-3.04125	-2.16542	0	C	0	1.44683	1.31272	C	-0.21774
H	1.62455	2.97046	1.37298	H	2.45875	0.77813	-1.88504	H	-5.37168	0.87883	2.79482	H	-9.94822	3.93367	1.53925	C	-3.4e-05	0.33621	1e-06	C	0.42948	0.56354	0	C	-1.17193	0.1049	0	C	0	2.83106	-1.21061	C	0.28429	-3.92586	0	C	-2.83593	1.99443	0	C	-5.08205	-0.76458	0	C	0	0.7247	2.54513	C	0
H	1.62456	2.97045	-0.38616	H	2.7508	0.54079	-0.15637	H	-7.0835	1.27593	2.57041	H	-11.5307	4.60588	1.1121	C	-7.6e-05	1.76186	0	C	-0.42939	-0.5638	0	C	-0.71435	-1.29789	0	C	0	3.52183	-9.6e-05	C	-0.86268	-4.68006	0	C	-4.99859	0.79273	0	H	-5.67409	-1.67638	-1e-06	C	0	-0.7247	2.54513	C	-1.11631
N	4.13517	1.29736	0.49342	N	-0.1094	0.58702	0.15946	N	-5.39603	-0.20843	0.16675	N	-10.7683	1.51254	0.28983	C	-1.20805	2.52236	4e-06	C	0.15117	-1.8706	0	C	-1.4148	-2.49845	0	C	0	2.83087	1.21052	C	-2.138	-4.04968	0	H	-5.50806	1.7531	-1e-06	C	-5.70098	0.47112	0	C	0	-1.41071	3.7877	C	-2.43602
C	4.6807	2.57201	0.49342	C	0.24178	1.92439	0.34518	C	-5.13797	1.13386	-0.14903	C	-10.2759	2.18958	-0.83438	C	1.20788	2.52241	-4e-06	C	-1.86814	-0.37729	0	C	-0.69837	-3.70199	0	C	0	1.42767	1.23556	C	-2.23569	-2.68027	0	C	-5.71913	-0.38304	0	C	-4.91765	1.63837	1e-06	C	0	-2.78044	3.89602	C	-3.54632
O	5.87671	2.82162	0.49341	O	-0.33024	2.69869	1.09586	O	-4.59371	1.52942	-1.16111	O	-9.87358	1.6665	-1.85551	H	1.12628	3.60579	-5e-06	C	-2.39983	0.94707	0	C	0.69952	-3.7018	0	C	0	0.68064	2.46285	C	-1.06697	-1.86302	0	C	-5.03616	-1.61533	0	C	-3.53605	1.553	1e-06	C	0	-3.51349	2.71284	C	-3.35432
C	4.92777	0.15255	0.49343	C	-1.1344	0.02	0.91041	C	-5.19704	-1.24676	-0.75802	C	-11.0082	0.12794	0.28639	C	2.42049	1.91807	-7e-06	C	-1.50197	2.0546	0	C	1.41556	-2.49803	0	C	0	-0.68064	2.46285	C	-1.13662	-0.45675	0	C	-3.65513	-1.65204	0	H	-1.22212	-3.26931	0	C	0	-2.86245	1.49493	C	-2.03577
H	5.98832	0.38578	0.49343	H	-1.44118	0.68421	1.71353	H	-6.10311	-1.75334	-1.09698	H	-12.0572	-0.16696	0.35693	C	2.50758	0.49775	-4e-06	C	-0.15103	1.87042	0	C	0.71469	-1.29779	0	C	0	-1.42767	1.23556	C	0	0.34909	0	H	-0.95559	2.9406	0	H	-0.95264	2.28261	-1e-06	C	0	-1.44683	1.31272	C	-1.83295
C	4.47005	-1.10925	0.49343	C	-1.73364	-1.18348	0.78727	C	-4.0049	-1.57076	-1.28852	C	-10.0552	-0.80526	0.11645	C	1.31922	-0.31738	1e-06	H	1.91782	-3.05908	0	C	1.17193	0.10509	0	C	0	-0.71271	1e-05	C	1.11925	3.96587	0	H	-1.19861	-2.62003	1e-06	H	-3.67608	-3.04765	-1e-06	C	0	-0.71629	0.000258	C	-0.54761
H	3.41375	-1.36027	0.49343	H	-2.43709	-1.42374	1.58334	H	-4.01206	-2.27441	-2.11956	H	-10.3917	-1.82877	-0.04171	H	-3.3395	2.49796	1e-05	H	5.74278	-0.23586	0	C	0	0.90468	0	C	0	0.71271	1e-05	C	-0.08534	4.64633	0	H	1.19866	-2.61996	1e-06	H	-6.78476	0.54175	0	C	0	-1.44689	-1.31281	C	0.56139
H	5.17467	-1.93338	0.49343	C	-1.6321	-2.17549	-0.30765	C	-2.67457	-1.0866	-0.84634	C	-8.58921	-0.59392	0.1427	H	-4.97552	-1.87859	-3e-06	H	4.18085	-2.16348	0	H	3.32997	0.18354	0	H	0	-3.37623	2.15064	C	-1.28789	3.92115	0	H	-3.37879	2.93614	-1e-06	H	-5.39696	2.61309	1e-06	C	0	-0.72464	-2.54495	C	0.41771
				C	-1.87078	-1.83179	-1.59154	C	-1.73379	-0.72934	-1.74413	C	-7.78557	-1.22856	-0.73653	H	-4.65483	0.58771	8e-06	H	2.42843	2.47672	0	H	3.3959	2.65824	0	H	0	-4.60802	1.5e-05	C	-1.26919	2.53533	0	H	-6.80502	-0.3623	0	H	-2.95688	2.46965	1e-06	C	0	0.72464	-2.54495	C	-0.90445
				H	-2.14975	-0.80559	-1.80533	H	-2.02566	-0.77134	-2.79401	H	-8.27951	-1.85898	-1.47632	H	-0.76676	-2.42797	-1.5e-05	H	4.83106	2.08575	0	H	1.34908	4.01823	0	H	0	-3.3764	-2.15073	H	3.33422	2.45444	0	H	-5.59836	-2.54477	0	C	0.55585	-1.27267	0	C	0	1.41071	3.7877	C	1.56696
				H	-1.83762	-2.54496	-2.40268	C	-2.20125	-2.61715	1.06371	C	-8.1143	-0.59227	2.5883	H	-2.94434	-3.34498	-1.6e-05	H	-0.49203	-2.74205	0	H	-1.35049	4.01777	0	H	0	-1.23119	-3.39995	H	3.44517	-0.00434	0	H	-3.1634	-2.61772	0	C	1.68931	2.28791	-1e-06	C	0	2.78044	3.89602	C	1.33399
				C	-1.0694	-3.83643	1.52227	C	-2.13873	-1.00598	2.86645	C	-7.29811	1.6703	2.84484	H	-1.12649	3.60574	4e-06	H	-1.91758	3.05897	0	H	-3.39652	2.65788	0	H	0	1.23119	-3.39995	H	2.34872	-2.16221	0	C	1.4332	-0.45937	0	C	3.04118	2.16549	0	C	0	3.51349	2.71284	C	-2.62153
				C	-1.14965	-5.85485	0.20995	C	-1.62477	-2.39865	2.47572	C	-7.21555	0.27823	3.4873	H	3.33933	2.49801	-1.1e-05	H	0.49243	2.74172	0	H	-3.32991	0.18227	0	H	0	3.3764	-2.15073	H	1.26101	-4.4042	0	C	2.83591	1.99449	0	C	3.67478	0.87473	0	C	0	2.86245	1.49493	C	-1.54644
				C	-0.48969	-5.26018	1.45943	H	-3.17041	-3.13562	1.08851	H	-9.15015	-0.6335	2.95457	C	3.79903	-0.08236	-4e-06	C	-2.78875	-1.45471	0	H	-2.50148	-2.50737	0	H	0	4.60802	1.5e-05	H	-0.80214	-5.76501	0	C	1.47354	1.99012	0	C	2.87628	-0.30537	0	C	0	-1.41065	-3.78772	H	3.10731
				H	-0.37829	-3.11034	1.95717	H	-1.52243	-3.16899	0.40749	H	-7.74529	-1.61501	2.46965	C	3.97976	-1.44565	2e-06	C	-4.15251	-1.23755	0	H	-1.23568	-4.64602	0	H	0	3.37623	2.15064	H	-3.03672	-4.66044	0	C	0.72277	0.76951	0	C	1.42277	-0.17746	0	C	0	-2.78021	-3.89612	H	4.98407
				H	-1.998	-3.81164	2.1106	H	-3.10359	-1.05312	3.3906	H	-8.1114	2.27569	3.26931	C	2.83915	-2.26357	9e-06	C	-4.66894	0.07396	0	H	1.23707	-4.64569	0	H	0	1.2312	3.40002	H	-3.2098	-2.19645	0	H	3.37894	2.93613	1e-06	C	0.8369	1.13127	0	C	0	-3.5135	-2.71288	H	4.58743
				H	-0.54168	-6.58888	-0.3251	H	-1.45692	-0.42691	3.49539	H	-6.38026	2.25957	2.91948	C	1.56931	-1.71803	9e-06	C	-3.80116	1.14487	0	H	2.50224	-2.50646	0	H	0	-1.2312	3.40002	H	-2.12521	-0.00812	0	H	0.9555	2.94063	0	H	1.22214	3.26934	-1e-06	C	0	-2.86266	-1.49506	H	3.03345
				H	-2.1134	-6.33032	0.43978	H	-1.92784	-3.18803	3.17031	H	-7.53801	0.2592	4.53278	H	4.65472	0.588	-9e-06	H	-2.42887	-2.47673	0									H	2.05871	4.51389	0	C	3.65511	-1.65203	-1e-06	H	3.67608	3.04772	-1e-06	H	0	0.85156	-4.71019	H	0.73114
				H	0.5974	-5.21228	1.32534	H	-0.53044	-2.39731	2.42467	H	-6.18593	-0.09318	3.4458	H	4.97573	-1.87826	2e-06	H	-4.83153	-2.08542	0									H	-0.10167	5.73273	0	C	5.0362	-1.61541	-1e-06	H	0.95268	-2.28253	0	H	0	3.26151	-4.86983	H	-4.55171
				H	-0.69066	-5.8231	2.3756	N	-2.37479	-1.24429	0.54881	N	-8.06662	0.10147	1.28505	H	2.94471	-3.34484	1.5e-05	H	-5.74283	0.23629	0									H	-2.2393	4.44613	0	C	5.71918	-0.38308	0	C	5.08191	0.76462	0	H	0	4.60006	-2.72559	H	-4.20412
				N	-1.34683	-3.50536	0.11201	C	-2.36506	-0.2897	1.53285	C	-7.63194	1.39788	1.37698	H	0.7672	-2.42841	1.5e-05	H	-4.18058	2.16368	0									H	-2.21511	2.0043	0	C	4.99857	0.79273	0	C	5.70108	-0.47136	0	H	0	3.54362	-0.68143	H	-2.69575
				C	-1.4207	-4.64439	-0.68013	O	-2.52299	0.91925	1.39025	O	-7.53336	2.20831	0.45881																					C	3.58416	0.77909	0	C	4.9179	-1.63845	1e-06	H	0	-0.85187	4.71033	H	-0.39459
				O	-1.66839	-4.68023	-1.87712	C	-0.33522	-0.35786	-1.49353	C	-6.32001	-1.23064	-0.78779																					C	2.88522	-0.46343	0	C	3.53596	-1.55289	0	H	0	-3.26163	4.86979	H	1.54976
								C	0.04782	0.58129	-0.60285	C	-5.57408	-0.10265	-0.71183																					H	3.16334	-2.6177	-1e-06	H	5.67429	1.67625	0	H	0	-4.60006	2.72516	H	3.63528
								H	-0.73787	1.15108	-0.11057	H	-6.11635	0.83982	-0.72141																					H	5.59835	-2.54487	-1e-06	H	6.78489	-0.54138	0	H	0	-3.54362	0.68146	H	-1.70394
								C	1.09103	-0.37147	-3.60095	C	-5.09514	-2.84373	-2.33226																					H	6.80507	-0.36225	0	H	5.3967	-2.61342	1e-06	H	0	0.85187	4.71033
								C	2.20545	-1.33482	-4.06165	C	-4.45581	-4.21896	-2.05274																					H	5.50808	1.75311	0	H	2.95708	-2.46977	1e-06	H	0	3.26163	4.86979
								H	0.2729	-0.31032	-4.33465	H	-5.86267	-2.89909	-3.11854																													H	0	4.60006	2.72516
								H	1.43866	0.6438	-3.39406	H	-4.37345	-2.07517	-2.61863																													H	0	3.54362	0.68146
								C	1.80852	-2.69033	-3.44907	C	-5.32343	-4.81363	-0.9292																													H	0	-0.85156	-4.71019
								H	3.16584	-1.00474	-3.65035	H	-3.42684	-4.08081	-1.70237																													H	0	-3.26151	-4.86983
								H	2.299	-1.36134	-5.15122	H	-4.42081	-4.8426	-2.95073																													H	0	-4.60006	-2.72559
								H	2.65302	-3.31833	-3.15234	H	-4.7786	-5.44215	-0.21952																													H	0	-3.54362	-0.68143
								H	1.18118	-3.28516	-4.12757	H	-6.15804	-5.41171	-1.32112
								N	0.60811	-1.00379	-2.35993	N	-5.73132	-2.50866	-1.04306
								C	0.96274	-2.31975	-2.23208	C	-5.91178	-3.59468	-0.2211
								O	0.65344	-3.05354	-1.29372	O	-6.44755	-3.5699	0.88428
								C	1.42704	0.95806	-0.25906	C	-4.11281	-0.000774	-0.68455
								C	2.39101	0.04402	-0.000741	C	-3.31249	-0.8274	0.03107
								H	2.07118	-0.99532	-0.0043	H	-3.8078	-1.56777	0.65632
								C	1.93668	3.01073	1.17509	C	-3.60075	2.47658	-0.7563
								C	1.65235	4.50273	0.8919	C	-2.87209	3.3476	-1.80288
								H	1.29624	2.60033	1.96259	H	-4.63552	2.80757	-0.59011
								H	2.98481	2.83629	1.45269	H	-3.08632	2.44166	0.20873
								C	1.85233	4.64044	-0.6272	C	-3.09743	2.60688	-3.13286
								H	2.30428	5.15873	1.47629	H	-1.8021	3.38266	-1.56938
								H	0.61513	4.73547	1.15684	H	-3.2483	4.37467	-1.8103
								H	2.87903	4.93092	-0.8873	H	-2.26431	2.67691	-3.8376
								H	1.1792	5.35518	-1.10843	H	-3.99897	2.95623	-3.65426
								N	1.63281	2.36477	-0.10891	N	-3.58328	1.13951	-1.37596
								C	1.61021	3.23546	-1.17307	C	-3.33584	1.15576	-2.72306
								O	1.46965	2.91476	-2.34817	O	-3.31147	0.16685	-3.45357
								C	3.82141	0.28738	0.27237	C	-1.85408	-0.78999	0.12683
								C	4.55283	1.16069	-0.45294	C	-1.03258	-0.62189	-0.93746
								H	4.06965	1.70105	-1.2591	H	-1.4888	-0.61386	-1.92527
								H	5.61168	1.30227	-0.28965	C	-0.97354	-2.44961	1.83434
								C	3.52187	-1.30725	2.22065	C	-0.27846	-2.23727	3.19646
								C	4.48481	-1.71506	3.34963	H	-1.88154	-3.06458	1.92739
								H	2.6845	-0.69843	2.57282	H	-0.33027	-2.90487	1.07634
								H	3.10969	-2.18972	1.71233	C	-0.87751	-0.91936	3.72004
								C	5.84396	-1.78802	2.64368	H	0.80105	-2.12507	3.04837
								H	4.18293	-2.65358	3.82361	H	-0.43871	-3.08281	3.8718
								H	4.50245	-0.93685	4.12171	H	-0.1836	-0.31169	4.30694
								H	6.03013	-2.78044	2.21022	H	-1.77209	-1.08408	4.33676
								H	6.70167	-1.53835	3.27343	N	-1.33194	-1.07824	1.43151
								N	4.37158	-0.52825	1.30012	C	-1.30916	-0.17357	2.45892
								C	5.72217	-0.78584	1.4982	O	-1.57926	1.02271	2.36049
								O	6.65185	-0.30779	0.86434	C	0.42786	-0.52807	-0.89694
												C	1.08333	0.23425	0.01528
												H	0.46229	0.86655	0.64558
												C	2.5247	0.34303	0.23801
												C	3.37024	-0.71354	0.17707
												H	2.91896	-1.68485	-0.01285
												C	4.81708	-0.72551	0.40642
												C	5.63863	0.22028	-0.11955
												H	5.15923	0.91586	-0.80197
												C	7.09017	0.3832	0.04433
												C	7.72384	0.12138	1.21563
												H	7.08592	-0.26927	2.0034
												C	9.13287	0.22393	1.61482
												C	9.5974	-0.55338	2.61456
												H	8.94348	-1.27754	3.09082
												H	10.6339	-0.52948	2.92667
												C	1.77785	-0.45617	-3.04844
												C	2.46686	-1.57653	-3.85402
												H	1.02283	0.07379	-3.64705
												H	2.47516	0.28305	-2.64619
												C	1.60921	-2.82246	-3.57111
												H	3.48484	-1.72716	-3.47621
												H	2.53767	-1.32983	-4.91727
												H	2.16768	-3.76194	-3.54217
												H	0.80138	-2.94329	-4.30585
												C	2.73331	2.04565	2.09697
												C	3.42734	3.92371	0.72248
												C	3.45289	3.40903	2.17226
												H	1.65713	2.13852	2.30051
												H	3.14834	1.2954	2.77617
												H	2.53931	4.53687	0.51682
												H	4.3026	4.51211	0.43371
												H	2.96972	4.08646	2.88196
												H	4.48772	3.26004	2.50039
												C	6.21891	-2.85292	0.49085
												C	5.28268	-3.71884	2.55773
												C	6.52102	-3.82054	1.65174
												H	5.70534	-3.35856	-0.33989
												H	7.11312	-2.36705	0.09539
												H	4.51608	-4.4614	2.2962
												H	5.48884	-3.82798	3.62594
												H	6.71737	-4.83487	1.29361
												H	7.41367	-3.48093	2.18901
												C	7.46449	1.96326	-1.9422
												C	9.08671	0.56382	-3.09234
												C	8.01066	1.63069	-3.34841
												H	6.38995	2.16723	-1.95027
												H	7.96446	2.84226	-1.51255
												H	9.18629	-0.17931	-3.88725
												H	10.0798	1.00339	-2.92769
												H	7.20672	1.21073	-3.96335
												H	8.38832	2.52113	-3.85925
												C	9.62522	2.59907	0.97264
												C	11.9196	2.32034	0.28388
												C	10.7058	3.2389	0.08349
												H	8.61023	2.74915	0.60005
												H	9.66423	2.98952	2.00173
												H	12.5492	2.19447	-0.60122
												H	12.5707	2.66795	1.0973
												H	10.3846	3.22102	-0.96447
												H	10.8949	4.28121	0.35682
												N	1.11559	-1.19467	-1.95684
												N	2.96007	1.6314	0.70077
												N	5.30057	-1.87029	1.10599
												N	7.78017	0.76311	-1.14918
												N	9.97927	1.17118	0.97051
												C	0.96696	-2.53749	-2.21579
												C	3.32439	2.65856	-0.12625
												C	4.70886	-2.33626	2.26319
												C	8.6414	-0.11013	-1.79703
												C	11.3308	0.97453	0.71027
												O	0.41753	-3.34572	-1.47318
												O	3.53406	2.56237	-1.33554
												O	3.86884	-1.73187	2.92189
												O	8.96471	-1.21707	-1.39602
												O	11.9489	-0.07069	0.82359
[truncated: 6 more columns]
